# Supplementary material for: Birth order dependent growth cone segregation determines synaptic layer identity in the Drosophila visual system
Source: eLife. 2016 Mar 17;5:e13715. doi: 10.7554/eLife.13715 (PMC4846375; doi:10.7554/eLife.13715)
Supplement: Figure 1—source data 1. — The data shows quantification of total number of R8 and R7 axons innervating medulla neuropile at three different developmental stages (6/12/24 hr APF) and axons labelled by 24B10 staining at each stage. The analysis shows the number of R7 and R8 axons for each brain as well as the average numbers for each stage at the bottom. DOI: http://dx.doi.org/10.7554/eLife.13715.004 [file elife-13715-fig1-data1.xlsx]

## Sheet: Sheet1
Row no.	Avg, signal	Highest signal	Lowest signal	Diff. bet avg n higest	Diff bet avg n lowest
16	1.386	2.838	0.993	1.452	0.393
15	13.768	14.675	10.467	0.907	3.319
14	63.569	69.453	63.397	5.884	0.172
13	48.241	51.368	45.367	3.145	2.874
12	38.546	40.328	32.217	1.782	6.329
11	12.328	15.196	10.637	2.868	1.691
10	6.324	9.278	5.174	2.954	1.15
9	2.176	3.792	1.967	1.616	0.209
8	1.289	2.183	1.103	0.894	0.186
7	0.934	1.693	0.756	0.759	0.178
6	0.328	0.558	0.264	0.23	0.064
5	0.317	0.496	0.293	0.179	0.024
4	0.298	0.364	0.256	0.066	0.042
3	0.311	0.317	0.213	0.006	0.098
2	0.309	0.312	0.298	0.003	0.039
1	0.31	0.311	0.301	0.001	0.029
