# Supplementary material for: Birth order dependent growth cone segregation determines synaptic layer identity in the Drosophila visual system
Source: eLife. 2016 Mar 17;5:e13715. doi: 10.7554/eLife.13715 (PMC4846375; doi:10.7554/eLife.13715)
Supplement: Figure 1—source data 2. — The file depicts the average Normalised Fluorescence Intensity (NFI) of Sequoia expression analysed using anti-Sequoia antibody. The average NFI for each row of R8 cells is shown. Average NFI for Sequoia expression in each row was calculated for 60 different 3rd instar eye discs and was normalised against background to avoid individual differences in staining of each disc. The number represents the ratio of NFI for each R8 cell in a row against the background staining in each disc. To minimize the effect of variations in the staining of individual discs following modifications were made to imaging and analysis protocol- The discs were imaged as a single slice so that complete nuclei of all R8 cells are captured simultaneously to avoid fluorescence decay between slices. The fluorescence of each R8 nucleus was normalised against the background signal of exactly the same area. Further, to get rid of variation between samples, ratio of average R8 fluorescence against average fluorescence of background of each disc was considered while quantifying the NFI of Sequoia expression for each row. DOI: http://dx.doi.org/10.7554/eLife.13715.005 [file elife-13715-fig1-data2.xlsx]

## Sheet: Sheet1
		6 hr APF					12 hr APF					24 hr APF					30 hr APF
		Total R8	24B10 R8	Total R7	24B10 R7		Total R8	24B10 R8	Total R7	24B10 R7		Total R8	24B10 R8	Total R7	24B10 R7		Total R8	24B10 R8	Total R7	24B10 R7
	Brain1	18	14	14	10	Brain1	24	20	21	17	Brain1	32	28	29	25	Brain1	32	32	31	31
	Brain2	18	14	15	10	Brain2	23	19	19	15	Brain2	32	28	29	25	Brain2	32	32	32	32
	Brain3	17	13	14	10	Brain3	25	21	21	15	Brain3	32	29	28	24	Brain3	32	32	32	32
	Brain4	19	14	13	8	Brain4	24	20	20	17	Brain4	32	28	29	26	Brain4	34	34	33	33
	Brain5	16	11	14	9	Brain5	24	19	21	17	Brain5	31	28	28	24	Brain5	31	31	32	32
	Brain6	18	14	14	9	Brain6	22	18	18	14	Brain6	33	28	30	26	Brain6	32	32	32	32
	Brain7	18	14	15	10	Brain7	25	21	23	19	Brain7	34	30	29	25	Brain7	33	33	31	31
	Brain8	17	14	16	11	Brain8	23	18	19	15	Brain8	32	28	29	25	Brain8	31	31	32	32
	Brain9	18	13	14	10	Brain9	24	19	20	16	Brain9	32	27	27	23	Brain9	32	32	32	32
	Brain10	19	15	13	9	Brain10	24	20	20	16	Brain10	32	29	29	25	Brain10	31	31	31	31
	Brain11	18	14	14	10	Brain11	22	17	19	15	Brain11	33	30	30	27	Brain11	32	32	32	32
	Brain12	18	14			Brain12	24	20	20	16	Brain12	32	27	29	25	Brain12	32	32	32	32
	Brain13	17	13			Brain13	25	21	20	17	Brain13	32	27	29	25	Brain13	32	32	33	33
		17.7692	13.6154	14.1818	9.63636	Brain14	26	22	23	19	Brain14	32	28	29	26	Brain14	32	32	32	32
		0.83205	0.960769	0.873863	0.80904	Brain15	23	19	19	15	Brain15	32	28	28	25	Brain15	31	31	31	31
						Brain16	24	20	20	16	Brain16	33	29	31	25	Brain16	32	32	32	32
						Brain17	24	19	20	16	Brain17	32	28	28	23	Brain17	32	32	31	31
						Brain18			21	15	Brain18	32	27	29	25	Brain18	31	31	32	32
						Brain19			20	16	Brain19	31	27	29	24	Brain19	32	32	32	32
						Brain20			19	16	Brain20	32	28			Brain20	31	31	32	32
						Brain21			22	17	Brain21	32	28			Brain21	32	32	31.85	31.85
							23.8824	19.5882	20.2381	16.1429		32.1429	28.0952	28.8947	24.8947	Brain22	32	32	0.587143	0.587143
							1.0537	1.27764	1.30018	1.27615		0.654654	0.889087	0.875261	0.994135	Brain23	31	31
																Brain24	32	32
																	31.8333	31.8333
																	0.701964	0.701964
6 hr APF				12 hr APF				24 hr APF				30 hr APF
Total R8	24B10 R8	Total R7	24B10 R7	Total R8	24B10 R8	Total R7	24B10 R7	Total R8	24B10 R8	Total R7	24B10 R7	Total R8	24B10 R8	Total R7	24B10 R7
17.7692	13.6154	14.1818	9.63636	23.8824	19.5882	20.2381	16.1429	32.1429	28.0952	28.8947	24.8947	31.8333	31.8333	31.85	31.85
0.83205	0.960769	0.873863	0.80904	1.0537	1.27764	1.30018	1.27615	0.654654	0.889087	0.875261	0.994135	0.701964	0.701964	0.587143	0.587143
