# Supplementary material for: Birth order dependent growth cone segregation determines synaptic layer identity in the Drosophila visual system
Source: eLife. 2016 Mar 17;5:e13715. doi: 10.7554/eLife.13715 (PMC4846375; doi:10.7554/eLife.13715)
Supplement: Figure 3—source data 1. — The overshooting phenotype of R cell axons in Sequoia gain of function clones was quantified and calculated as percentage of axons overshooting. Each brain was manually analysed and total number of clone axons (GFP positive) were individually counted against number of overshooting axons. The row 1 depicts type of clone, row 2 depicts cell type, row 3 depicts the percentage of overshooting axons and row 4 shows the raw number of axons counted. DOI: http://dx.doi.org/10.7554/eLife.13715.010 [file elife-13715-fig3-data1.xlsx]

## Sheet: Sheet1
All R cells		Clones with Multiple R cells		Clones with Two R cells		Single Cell clones
R7	R8	R7	R8	R7	R8	R7	R8
0.8	0.3	8.1	9.3	19.8	16.6	80.1	85.7	Overshooting axons in %
1 in 128	1 in 256	3 in 37	4 in 43	19 in 97	1 in 6	97 in 121	6 in 7
