# Supplementary material for: Birth order dependent growth cone segregation determines synaptic layer identity in the Drosophila visual system
Source: eLife. 2016 Mar 17;5:e13715. doi: 10.7554/eLife.13715 (PMC4846375; doi:10.7554/eLife.13715)
Supplement: Figure 4—source data 1. — The file depicts quantification of number of R8 axons consolidated in the superficial medulla position following induction of Sequoia expression at different developmental stages. Rows depict different developmental stages at which Sequoia expression was induced. Total number of R8 axons was counted at the stage of Sequoia expression induction and number of R8 axons consolidated in the superficial medulla position was counted at 24 hr APF. For each stage, 20 brains were analysed and the average number is shown in the source file. DOI: http://dx.doi.org/10.7554/eLife.13715.013 [file elife-13715-fig4-data1.xlsx]

## Sheet: Sheet1
APF	Consolidated R8 Axons	stdev	Total R8 Axons	stdev
6 hr APF	7.94737	0.705036	17.7692	0.83205
8 hr APF	11.9444	0.802366	20.8956	0.784536
12 hr APF	16.0435	0.705708	23.8824	1.0537
24 hr APF	31.6154	0.767948	32.1429	0.654654
