# Supplementary material for: Birth order dependent growth cone segregation determines synaptic layer identity in the Drosophila visual system
Source: eLife. 2016 Mar 17;5:e13715. doi: 10.7554/eLife.13715 (PMC4846375; doi:10.7554/eLife.13715)
Supplement: Figure 5—source data 1. — The file depicts the quantification of R8 axon consolidation following Sequoia expression induction at 12 hr APF with and without CapriciousRNAi in the background. For Sequoia expression induction without Capricious RNAi, R8 axon consolidation was quantified for 13 brains whereas 19 brains were analysed for Sequoia expression induction in Capricious RNAi background. Average number of axons and Standard Deviation were accordingly calculated for both conditions. DOI: http://dx.doi.org/10.7554/eLife.13715.016 [file elife-13715-fig5-data1.xlsx]

## Sheet: Sheet1
	LGMR>Seq	LGMR>Seq, CapsRNAi
Brain1	16	6
Brain2	16	9
Brain3	16	9
Brain4	16	4
Brain5	17	3
Brain6	16	4
Brain7	16	9
Brain8	15	2
Brain9	16	3
Brain10	15	2
Brain11	18	9
Brain12	16	2
Brain13	14	6
	15.9231	2
	0.954074	5
		7
		8
		6
		9
		5.52632
		2.75617
